# Supplementary material for: Evidence-Based Application of Acupuncture for Pain Management in Companion Animal Medicine
Source: Vet Sci. 2022 May 26;9(6):252. doi: 10.3390/vetsci9060252 (PMC9227989; doi:10.3390/vetsci9060252)
Supplement: Supplementary file 1 [file vetsci-09-00252-s001.zip]

Archive with 1 entries (1 files):
- vetsci-1683605-Supplementary Materials.pdf
